# Supplementary material for: Novel A-Ring Chalcone Derivatives of Oleanolic and Ursolic Amides with Anti-Proliferative Effect Mediated through ROS-Triggered Apoptosis
Source: Int J Mol Sci. 2021 Sep 10;22(18):9796. doi: 10.3390/ijms22189796 (PMC8465963; doi:10.3390/ijms22189796)
Supplement: Supplementary file 1 [file ijms-22-09796-s001.zip]

Archive with 1 entries (1 files):
- ijms-1373432-SI.pdf
